# Supplementary material for: Wing wettability gradient in a damselfly Lestes sponsa (Odonata: Lestidae) reflects the submergence behaviour during underwater oviposition
Source: R Soc Open Sci. 2020 Dec 16;7(12):201258. doi: 10.1098/rsos.201258 (PMC7813233; doi:10.1098/rsos.201258)
Supplement: Original dataset supporting the article [file rsos201258supp3.xlsx]

## Sheet: CA measurements
wing part	measure	wing	indiv ID	measure time order	locality	sex	angle (°)
distal	advancing CA	hind	1	1	Borovec	female	108.711
middle	advancing CA	hind	1	2	Borovec	female	143.428
proximal	advancing CA	hind	1	3	Borovec	female	155.405
distal	advancing CA	hind	2	1	Borovec	female	106.276
middle	advancing CA	hind	2	2	Borovec	female	135.49
proximal	advancing CA	hind	2	3	Borovec	female	147.178
distal	advancing CA	hind	3	1	Borovec	female	105.785
middle	advancing CA	hind	3	2	Borovec	female	135.614
proximal	advancing CA	hind	3	3	Borovec	female	147.847
distal	advancing CA	hind	4	1	Borovec	female	104.8
middle	advancing CA	hind	4	2	Borovec	female	133.833
proximal	advancing CA	hind	4	3	Borovec	female	147.587
distal	advancing CA	hind	5	1	Borovec	female	106.096
middle	advancing CA	hind	5	2	Borovec	female	137.137
proximal	advancing CA	hind	5	3	Borovec	female	149.161
distal	advancing CA	hind	6	1	Borovec	female	107.635
middle	advancing CA	hind	6	2	Borovec	female	132.992
proximal	advancing CA	hind	6	3	Borovec	female	144.968
distal	advancing CA	hind	7	1	Borovec	female	104.602
middle	advancing CA	hind	7	2	Borovec	female	131.655
proximal	advancing CA	hind	7	3	Borovec	female	144.172
distal	advancing CA	hind	8	1	Borovec	female	110.056
middle	advancing CA	hind	8	2	Borovec	female	136.105
proximal	advancing CA	hind	8	3	Borovec	female	153.877
distal	advancing CA	hind	9	1	Borovec	female	104.987
middle	advancing CA	hind	9	2	Borovec	female	131.058
proximal	advancing CA	hind	9	3	Borovec	female	146.54
distal	advancing CA	hind	10	1	Borovec	female	105.153
middle	advancing CA	hind	10	2	Borovec	female	142.651
proximal	advancing CA	hind	10	3	Borovec	female	156.617
distal	advancing CA	hind	11	1	Borovec	female	106.951
middle	advancing CA	hind	11	2	Borovec	female	134.946
proximal	advancing CA	hind	11	3	Borovec	female	147.132
distal	advancing CA	hind	12	1	Borovec	female	105.04
middle	advancing CA	hind	12	2	Borovec	female	139.905
proximal	advancing CA	hind	12	3	Borovec	female	155.507
distal	advancing CA	hind	13	1	Borovec	female	104.619
middle	advancing CA	hind	13	2	Borovec	female	141.358
proximal	advancing CA	hind	13	3	Borovec	female	152.536
distal	advancing CA	hind	14	1	Borovec	female	103.604
middle	advancing CA	hind	14	2	Borovec	female	128.408
proximal	advancing CA	hind	14	3	Borovec	female	141.955
distal	advancing CA	hind	15	1	Borovec	female	104.944
middle	advancing CA	hind	15	2	Borovec	female	123.718
proximal	advancing CA	hind	15	3	Borovec	female	140.906
distal	advancing CA	hind	162	1	Stramberk	female	104.131
middle	advancing CA	hind	162	2	Stramberk	female	146.06
proximal	advancing CA	hind	162	3	Stramberk	female	170.881
distal	advancing CA	hind	163	1	Stramberk	female	109.727
middle	advancing CA	hind	163	2	Stramberk	female	143.995
proximal	advancing CA	hind	163	3	Stramberk	female	159.749
distal	advancing CA	hind	164	1	Stramberk	female	95.6211
middle	advancing CA	hind	164	2	Stramberk	female	140.098
proximal	advancing CA	hind	164	3	Stramberk	female	157.304
distal	advancing CA	hind	165	1	Stramberk	female	108.728
middle	advancing CA	hind	165	2	Stramberk	female	130.201
proximal	advancing CA	hind	165	3	Stramberk	female	148.292
distal	advancing CA	hind	166	1	Stramberk	female	106.504
middle	advancing CA	hind	166	2	Stramberk	female	134.991
proximal	advancing CA	hind	166	3	Stramberk	female	148.008
distal	advancing CA	hind	167	1	Stramberk	female	102.367
middle	advancing CA	hind	167	2	Stramberk	female	136.325
proximal	advancing CA	hind	167	3	Stramberk	female	147.841
distal	advancing CA	hind	168	1	Stramberk	female	103.511
middle	advancing CA	hind	168	2	Stramberk	female	126.867
proximal	advancing CA	hind	168	3	Stramberk	female	139.689
distal	advancing CA	hind	169	1	Stramberk	female	109.27
middle	advancing CA	hind	169	2	Stramberk	female	134.159
proximal	advancing CA	hind	169	3	Stramberk	female	147.024
distal	advancing CA	hind	170	1	Stramberk	female	104.665
middle	advancing CA	hind	170	2	Stramberk	female	137.569
proximal	advancing CA	hind	170	3	Stramberk	female	153.469
distal	advancing CA	hind	171	1	Stramberk	female	100.78
middle	advancing CA	hind	171	2	Stramberk	female	144.679
proximal	advancing CA	hind	171	3	Stramberk	female	166.268
distal	advancing CA	hind	172	1	Stramberk	female	98.2982
middle	advancing CA	hind	172	2	Stramberk	female	131.471
proximal	advancing CA	hind	172	3	Stramberk	female	145.518
distal	advancing CA	hind	173	1	Stramberk	female	91.2887
middle	advancing CA	hind	173	2	Stramberk	female	120.234
proximal	advancing CA	hind	173	3	Stramberk	female	147.735
distal	advancing CA	hind	174	1	Stramberk	female	103.786
middle	advancing CA	hind	174	2	Stramberk	female	138.52
proximal	advancing CA	hind	174	3	Stramberk	female	147.004
distal	advancing CA	hind	175	1	Stramberk	female	105.022
middle	advancing CA	hind	175	2	Stramberk	female	137.116
proximal	advancing CA	hind	175	3	Stramberk	female	145.243
distal	advancing CA	hind	176	1	Stramberk	female	102.547
middle	advancing CA	hind	176	2	Stramberk	female	138.472
proximal	advancing CA	hind	176	3	Stramberk	female	151.519
distal	advancing CA	hind	16	1	Borovec	male	104.853
middle	advancing CA	hind	16	2	Borovec	male	139.912
proximal	advancing CA	hind	16	3	Borovec	male	160.654
distal	advancing CA	hind	17	1	Borovec	male	105.495
middle	advancing CA	hind	17	2	Borovec	male	139.017
proximal	advancing CA	hind	17	3	Borovec	male	159.329
distal	advancing CA	hind	18	1	Borovec	male	107.32
middle	advancing CA	hind	18	2	Borovec	male	124.411
proximal	advancing CA	hind	18	3	Borovec	male	142.082
distal	advancing CA	hind	19	1	Borovec	male	100.435
middle	advancing CA	hind	19	2	Borovec	male	136.84
proximal	advancing CA	hind	19	3	Borovec	male	146.122
distal	advancing CA	hind	20	1	Borovec	male	109.08
middle	advancing CA	hind	20	2	Borovec	male	142.328
proximal	advancing CA	hind	20	3	Borovec	male	162.513
distal	advancing CA	hind	21	1	Borovec	male	105.287
middle	advancing CA	hind	21	2	Borovec	male	136.972
proximal	advancing CA	hind	21	3	Borovec	male	148.542
distal	advancing CA	hind	22	1	Borovec	male	102.614
middle	advancing CA	hind	22	2	Borovec	male	132.893
proximal	advancing CA	hind	22	3	Borovec	male	145.815
distal	advancing CA	hind	23	1	Borovec	male	104.529
middle	advancing CA	hind	23	2	Borovec	male	106.249
proximal	advancing CA	hind	23	3	Borovec	male	125.375
distal	advancing CA	hind	24	1	Borovec	male	101.766
middle	advancing CA	hind	24	2	Borovec	male	120.22
proximal	advancing CA	hind	24	3	Borovec	male	129.547
distal	advancing CA	hind	25	1	Borovec	male	98.9963
middle	advancing CA	hind	25	2	Borovec	male	137.251
proximal	advancing CA	hind	25	3	Borovec	male	156.268
distal	advancing CA	hind	26	1	Borovec	male	99.3182
middle	advancing CA	hind	26	2	Borovec	male	127.402
proximal	advancing CA	hind	26	3	Borovec	male	129.885
distal	advancing CA	hind	27	1	Borovec	male	110.342
middle	advancing CA	hind	27	2	Borovec	male	142.606
proximal	advancing CA	hind	27	3	Borovec	male	153.968
distal	advancing CA	fore	28	1	Borovec	male	107.981
middle	advancing CA	fore	28	2	Borovec	male	139.667
proximal	advancing CA	fore	28	3	Borovec	male	150.843
distal	advancing CA	hind	29	1	Borovec	male	100.877
middle	advancing CA	hind	29	2	Borovec	male	114.611
proximal	advancing CA	hind	29	3	Borovec	male	133.688
distal	advancing CA	hind	30	1	Borovec	male	107.405
middle	advancing CA	hind	30	2	Borovec	male	128.79
proximal	advancing CA	hind	30	3	Borovec	male	151.406
distal	advancing CA	hind	31	1	Borovec	male	106.245
middle	advancing CA	hind	31	2	Borovec	male	140.686
proximal	advancing CA	hind	31	3	Borovec	male	158.442
distal	advancing CA	hind	32	1	Borovec	male	110.602
middle	advancing CA	hind	32	2	Borovec	male	140.064
proximal	advancing CA	hind	32	3	Borovec	male	152.889
distal	advancing CA	hind	33	1	Borovec	male	91.8683
middle	advancing CA	hind	33	2	Borovec	male	133.818
proximal	advancing CA	hind	33	3	Borovec	male	148.668
distal	advancing CA	hind	34	1	Borovec	male	102.837
middle	advancing CA	hind	34	2	Borovec	male	135.372
proximal	advancing CA	hind	34	3	Borovec	male	150.24
distal	advancing CA	hind	177	1	Stramberk	male	105.156
middle	advancing CA	hind	177	2	Stramberk	male	144.906
proximal	advancing CA	hind	177	3	Stramberk	male	180
distal	advancing CA	hind	178	1	Stramberk	male	101.478
middle	advancing CA	hind	178	2	Stramberk	male	131.634
proximal	advancing CA	hind	178	3	Stramberk	male	144.9
distal	advancing CA	hind	179	1	Stramberk	male	109.149
middle	advancing CA	hind	179	2	Stramberk	male	133.046
proximal	advancing CA	hind	179	3	Stramberk	male	145.775
distal	advancing CA	hind	180	1	Stramberk	male	102.414
middle	advancing CA	hind	180	2	Stramberk	male	139.445
proximal	advancing CA	hind	180	3	Stramberk	male	153.051
distal	advancing CA	hind	181	1	Stramberk	male	107.17
middle	advancing CA	hind	181	2	Stramberk	male	134.812
proximal	advancing CA	hind	181	3	Stramberk	male	140.949
distal	advancing CA	hind	182	1	Stramberk	male	96.1997
middle	advancing CA	hind	182	2	Stramberk	male	132.908
proximal	advancing CA	hind	182	3	Stramberk	male	146.317
distal	advancing CA	hind	183	1	Stramberk	male	108.127
middle	advancing CA	hind	183	2	Stramberk	male	133.873
proximal	advancing CA	hind	183	3	Stramberk	male	142.604
distal	advancing CA	hind	184	1	Stramberk	male	109.173
middle	advancing CA	hind	184	2	Stramberk	male	124.199
proximal	advancing CA	hind	184	3	Stramberk	male	125.586
distal	advancing CA	hind	185	1	Stramberk	male	103.406
middle	advancing CA	hind	185	2	Stramberk	male	140.703
proximal	advancing CA	hind	185	3	Stramberk	male	157.403
distal	advancing CA	hind	186	1	Stramberk	male	104.986
middle	advancing CA	hind	186	2	Stramberk	male	120.985
proximal	advancing CA	hind	186	3	Stramberk	male	123.24
distal	advancing CA	hind	187	1	Stramberk	male	107.476
middle	advancing CA	hind	187	2	Stramberk	male	137.279
proximal	advancing CA	hind	187	3	Stramberk	male	152.359
distal	advancing CA	hind	188	1	Stramberk	male	100.987
middle	advancing CA	hind	188	2	Stramberk	male	138.203
proximal	advancing CA	hind	188	3	Stramberk	male	136.216
distal	advancing CA	hind	189	1	Stramberk	male	103.905
middle	advancing CA	hind	189	2	Stramberk	male	140.188
proximal	advancing CA	hind	189	3	Stramberk	male	156.386
distal	advancing CA	hind	190	1	Stramberk	male	99.0524
middle	advancing CA	hind	190	2	Stramberk	male	133.971
proximal	advancing CA	hind	190	3	Stramberk	male	138.093
distal	advancing CA	hind	191	1	Stramberk	male	108.861
middle	advancing CA	hind	191	2	Stramberk	male	140.398
proximal	advancing CA	hind	191	3	Stramberk	male	153.707
distal	advancing CA	hind	192	1	Stramberk	male	100.594
middle	advancing CA	hind	192	2	Stramberk	male	136.818
proximal	advancing CA	hind	192	3	Stramberk	male	147.902
distal	advancing CA	hind	193	1	Stramberk	male	101.058
middle	advancing CA	hind	193	2	Stramberk	male	134.566
proximal	advancing CA	hind	193	3	Stramberk	male	152.541
proximal	receding CA	hind	1	1	Borovec	female	145.36
middle	receding CA	hind	1	2	Borovec	female	116.009
distal	receding CA	hind	1	3	Borovec	female	85.4409
proximal	receding CA	hind	2	1	Borovec	female	127.976
middle	receding CA	hind	2	2	Borovec	female	104.301
distal	receding CA	hind	2	3	Borovec	female	59.1978
proximal	receding CA	hind	3	1	Borovec	female	126.976
middle	receding CA	hind	3	2	Borovec	female	106.436
distal	receding CA	hind	3	3	Borovec	female	73.6403
proximal	receding CA	hind	4	1	Borovec	female	111.738
middle	receding CA	hind	4	2	Borovec	female	106.827
distal	receding CA	hind	4	3	Borovec	female	74.6464
proximal	receding CA	hind	5	1	Borovec	female	122.921
middle	receding CA	hind	5	2	Borovec	female	105.504
distal	receding CA	hind	5	3	Borovec	female	71.9285
proximal	receding CA	hind	6	1	Borovec	female	128.328
middle	receding CA	hind	6	2	Borovec	female	110.508
distal	receding CA	hind	6	3	Borovec	female	74.3734
proximal	receding CA	hind	7	1	Borovec	female	128.101
middle	receding CA	hind	7	2	Borovec	female	111.363
distal	receding CA	hind	7	3	Borovec	female	81.6056
proximal	receding CA	hind	8	1	Borovec	female	138.717
middle	receding CA	hind	8	2	Borovec	female	94.8607
distal	receding CA	hind	8	3	Borovec	female	50.4109
proximal	receding CA	hind	9	1	Borovec	female	131.454
middle	receding CA	hind	9	2	Borovec	female	100.314
distal	receding CA	hind	9	3	Borovec	female	66.8251
proximal	receding CA	hind	10	1	Borovec	female	131.699
middle	receding CA	hind	10	2	Borovec	female	109.631
distal	receding CA	hind	10	3	Borovec	female	79.0042
proximal	receding CA	hind	11	1	Borovec	female	137.257
middle	receding CA	hind	11	2	Borovec	female	122.345
distal	receding CA	hind	11	3	Borovec	female	87.3795
proximal	receding CA	hind	12	1	Borovec	female	142.009
middle	receding CA	hind	12	2	Borovec	female	121.934
distal	receding CA	hind	12	3	Borovec	female	79.5001
proximal	receding CA	hind	13	1	Borovec	female	131.089
middle	receding CA	hind	13	2	Borovec	female	98.985
distal	receding CA	hind	13	3	Borovec	female	74.4256
proximal	receding CA	hind	14	1	Borovec	female	106.166
middle	receding CA	hind	14	2	Borovec	female	91.8589
distal	receding CA	hind	14	3	Borovec	female	49.7543
proximal	receding CA	hind	15	1	Borovec	female	112.515
middle	receding CA	hind	15	2	Borovec	female	84.4359
distal	receding CA	hind	15	3	Borovec	female	35.5213
proximal	receding CA	hind	16	1	Borovec	male	126.923
middle	receding CA	hind	16	2	Borovec	male	107.464
distal	receding CA	hind	16	3	Borovec	male	69.5091
proximal	receding CA	hind	17	1	Borovec	male	139.588
middle	receding CA	hind	17	2	Borovec	male	123.067
distal	receding CA	hind	17	3	Borovec	male	94.7448
proximal	receding CA	hind	18	1	Borovec	male	111.895
middle	receding CA	hind	18	2	Borovec	male	66.1753
distal	receding CA	hind	18	3	Borovec	male	3.98643
proximal	receding CA	hind	19	1	Borovec	male	107.54
middle	receding CA	hind	19	2	Borovec	male	88.9488
distal	receding CA	hind	19	3	Borovec	male	54.7586
proximal	receding CA	hind	20	1	Borovec	male	144.111
middle	receding CA	hind	20	2	Borovec	male	121.434
distal	receding CA	hind	20	3	Borovec	male	78.1999
proximal	receding CA	hind	21	1	Borovec	male	124.52
middle	receding CA	hind	21	2	Borovec	male	112.143
distal	receding CA	hind	21	3	Borovec	male	68.2478
proximal	receding CA	hind	22	1	Borovec	male	130.291
middle	receding CA	hind	22	2	Borovec	male	109.724
distal	receding CA	hind	22	3	Borovec	male	83.8402
proximal	receding CA	hind	23	1	Borovec	male	83.6979
middle	receding CA	hind	23	2	Borovec	male	48.8442
distal	receding CA	hind	23	3	Borovec	male	2.6313
proximal	receding CA	hind	24	1	Borovec	male	80.2206
middle	receding CA	hind	24	2	Borovec	male	56.6414
distal	receding CA	hind	24	3	Borovec	male	39.6634
proximal	receding CA	hind	25	1	Borovec	male	132.213
middle	receding CA	hind	25	2	Borovec	male	115.014
distal	receding CA	hind	25	3	Borovec	male	81.2414
proximal	receding CA	hind	26	1	Borovec	male	91.8642
middle	receding CA	hind	26	2	Borovec	male	61.349
distal	receding CA	hind	26	3	Borovec	male	38.2641
proximal	receding CA	hind	27	1	Borovec	male	113.35
middle	receding CA	hind	27	2	Borovec	male	109.243
distal	receding CA	hind	27	3	Borovec	male	66.2065
proximal	receding CA	fore	28	1	Borovec	male	120.61
middle	receding CA	fore	28	2	Borovec	male	100.578
distal	receding CA	fore	28	3	Borovec	male	76.3567
proximal	receding CA	hind	29	1	Borovec	male	102.417
middle	receding CA	hind	29	2	Borovec	male	66.5305
distal	receding CA	hind	29	3	Borovec	male	13.1458
proximal	receding CA	hind	30	1	Borovec	male	115.109
middle	receding CA	hind	30	2	Borovec	male	80.4505
distal	receding CA	hind	30	3	Borovec	male	8.72688
proximal	receding CA	hind	31	1	Borovec	male	141.461
middle	receding CA	hind	31	2	Borovec	male	120.4
distal	receding CA	hind	31	3	Borovec	male	79.0896
proximal	receding CA	hind	32	1	Borovec	male	138.398
middle	receding CA	hind	32	2	Borovec	male	121.433
distal	receding CA	hind	32	3	Borovec	male	84.9223
proximal	receding CA	hind	33	1	Borovec	male	116.319
middle	receding CA	hind	33	2	Borovec	male	102.803
distal	receding CA	hind	33	3	Borovec	male	57.9026
proximal	receding CA	hind	34	1	Borovec	male	124.844
middle	receding CA	hind	34	2	Borovec	male	106.436
distal	receding CA	hind	34	3	Borovec	male	73.3839
proximal	receding CA	hind	162	1	Stramberk	female	135.981
middle	receding CA	hind	162	2	Stramberk	female	99.942
distal	receding CA	hind	162	3	Stramberk	female	48.3846
proximal	receding CA	hind	163	1	Stramberk	female	118.199
middle	receding CA	hind	163	2	Stramberk	female	105.947
distal	receding CA	hind	163	3	Stramberk	female	58.0932
proximal	receding CA	hind	164	1	Stramberk	female	151.936
middle	receding CA	hind	164	2	Stramberk	female	129.333
distal	receding CA	hind	164	3	Stramberk	female	86.9209
proximal	receding CA	hind	165	1	Stramberk	female	111.935
middle	receding CA	hind	165	2	Stramberk	female	85.6808
distal	receding CA	hind	165	3	Stramberk	female	47.524
proximal	receding CA	hind	166	1	Stramberk	female	115.876
middle	receding CA	hind	166	2	Stramberk	female	85.3609
distal	receding CA	hind	166	3	Stramberk	female	41.3454
proximal	receding CA	hind	167	1	Stramberk	female	133.524
middle	receding CA	hind	167	2	Stramberk	female	111.474
distal	receding CA	hind	167	3	Stramberk	female	86.1368
proximal	receding CA	hind	168	1	Stramberk	female	93.0122
middle	receding CA	hind	168	2	Stramberk	female	89.0679
distal	receding CA	hind	168	3	Stramberk	female	45.7489
proximal	receding CA	hind	169	1	Stramberk	female	105.679
middle	receding CA	hind	169	2	Stramberk	female	92.8754
distal	receding CA	hind	169	3	Stramberk	female	56.3943
proximal	receding CA	hind	170	1	Stramberk	female	137.122
middle	receding CA	hind	170	2	Stramberk	female	112.925
distal	receding CA	hind	170	3	Stramberk	female	83.2618
proximal	receding CA	hind	171	1	Stramberk	female	141.079
middle	receding CA	hind	171	2	Stramberk	female	120.287
distal	receding CA	hind	171	3	Stramberk	female	87.2978
proximal	receding CA	hind	172	1	Stramberk	female	122.381
middle	receding CA	hind	172	2	Stramberk	female	89.8463
distal	receding CA	hind	172	3	Stramberk	female	55.4959
proximal	receding CA	hind	173	1	Stramberk	female	134.485
middle	receding CA	hind	173	2	Stramberk	female	100.868
distal	receding CA	hind	173	3	Stramberk	female	59.745
proximal	receding CA	hind	174	1	Stramberk	female	121.068
middle	receding CA	hind	174	2	Stramberk	female	110.103
distal	receding CA	hind	174	3	Stramberk	female	65.7742
proximal	receding CA	hind	175	1	Stramberk	female	115.797
middle	receding CA	hind	175	2	Stramberk	female	104.343
distal	receding CA	hind	175	3	Stramberk	female	82.2854
proximal	receding CA	hind	176	1	Stramberk	female	140.342
middle	receding CA	hind	176	2	Stramberk	female	114.799
distal	receding CA	hind	176	3	Stramberk	female	92.8787
proximal	receding CA	hind	177	1	Stramberk	male	153.905
middle	receding CA	hind	177	2	Stramberk	male	127.81
distal	receding CA	hind	177	3	Stramberk	male	89.4055
proximal	receding CA	hind	178	1	Stramberk	male	124.652
middle	receding CA	hind	178	2	Stramberk	male	107.649
distal	receding CA	hind	178	3	Stramberk	male	76.2523
proximal	receding CA	hind	179	1	Stramberk	male	87.7401
middle	receding CA	hind	179	2	Stramberk	male	95.3096
distal	receding CA	hind	179	3	Stramberk	male	50.6371
proximal	receding CA	hind	180	1	Stramberk	male	142.157
middle	receding CA	hind	180	2	Stramberk	male	127.813
distal	receding CA	hind	180	3	Stramberk	male	95.1191
proximal	receding CA	hind	181	1	Stramberk	male	94.9864
middle	receding CA	hind	181	2	Stramberk	male	79.4663
distal	receding CA	hind	181	3	Stramberk	male	44.0336
proximal	receding CA	hind	182	1	Stramberk	male	128.146
middle	receding CA	hind	182	2	Stramberk	male	116.684
distal	receding CA	hind	182	3	Stramberk	male	91.1891
proximal	receding CA	hind	183	1	Stramberk	male	119.467
middle	receding CA	hind	183	2	Stramberk	male	101.504
distal	receding CA	hind	183	3	Stramberk	male	89.8145
proximal	receding CA	hind	184	1	Stramberk	male	101.643
middle	receding CA	hind	184	2	Stramberk	male	71.5201
distal	receding CA	hind	184	3	Stramberk	male	44.6609
proximal	receding CA	hind	185	1	Stramberk	male	133.468
middle	receding CA	hind	185	2	Stramberk	male	118.33
distal	receding CA	hind	185	3	Stramberk	male	90.3298
proximal	receding CA	hind	186	1	Stramberk	male	81.6695
middle	receding CA	hind	186	2	Stramberk	male	61.7463
distal	receding CA	hind	186	3	Stramberk	male	42.6314
proximal	receding CA	hind	187	1	Stramberk	male	129.809
middle	receding CA	hind	187	2	Stramberk	male	117.944
distal	receding CA	hind	187	3	Stramberk	male	88.5821
proximal	receding CA	hind	188	1	Stramberk	male	94.413
middle	receding CA	hind	188	2	Stramberk	male	70.1133
distal	receding CA	hind	188	3	Stramberk	male	57.5534
proximal	receding CA	hind	189	1	Stramberk	male	144.375
middle	receding CA	hind	189	2	Stramberk	male	126.704
distal	receding CA	hind	189	3	Stramberk	male	93.208
proximal	receding CA	hind	190	1	Stramberk	male	107.256
middle	receding CA	hind	190	2	Stramberk	male	95.7583
distal	receding CA	hind	190	3	Stramberk	male	62.835
proximal	receding CA	hind	191	1	Stramberk	male	143.146
middle	receding CA	hind	191	2	Stramberk	male	125.05
distal	receding CA	hind	191	3	Stramberk	male	85.9962
proximal	receding CA	hind	192	1	Stramberk	male	133.563
middle	receding CA	hind	192	2	Stramberk	male	117.348
distal	receding CA	hind	192	3	Stramberk	male	88.2506
proximal	receding CA	hind	193	1	Stramberk	male	137.257
middle	receding CA	hind	193	2	Stramberk	male	114.884
distal	receding CA	hind	193	3	Stramberk	male	90.2581
proximal	hysteresis	hind	1	NA	Borovec	female	10.0455
middle	hysteresis	hind	1	NA	Borovec	female	27.4186
distal	hysteresis	hind	1	NA	Borovec	female	23.2706
proximal	hysteresis	hind	2	NA	Borovec	female	19.2025
middle	hysteresis	hind	2	NA	Borovec	female	31.1889
distal	hysteresis	hind	2	NA	Borovec	female	47.0779
proximal	hysteresis	hind	3	NA	Borovec	female	20.8707
middle	hysteresis	hind	3	NA	Borovec	female	29.1783
distal	hysteresis	hind	3	NA	Borovec	female	32.1443
proximal	hysteresis	hind	4	NA	Borovec	female	35.8491
middle	hysteresis	hind	4	NA	Borovec	female	27.0061
distal	hysteresis	hind	4	NA	Borovec	female	30.1532
proximal	hysteresis	hind	5	NA	Borovec	female	26.2402
middle	hysteresis	hind	5	NA	Borovec	female	31.6322
distal	hysteresis	hind	5	NA	Borovec	female	34.1673
proximal	hysteresis	hind	6	NA	Borovec	female	16.6395
middle	hysteresis	hind	6	NA	Borovec	female	22.4842
distal	hysteresis	hind	6	NA	Borovec	female	33.2612
proximal	hysteresis	hind	7	NA	Borovec	female	16.071
middle	hysteresis	hind	7	NA	Borovec	female	20.2916
distal	hysteresis	hind	7	NA	Borovec	female	22.9967
proximal	hysteresis	hind	8	NA	Borovec	female	15.1603
middle	hysteresis	hind	8	NA	Borovec	female	41.2447
distal	hysteresis	hind	8	NA	Borovec	female	59.6448
proximal	hysteresis	hind	9	NA	Borovec	female	15.0863
middle	hysteresis	hind	9	NA	Borovec	female	30.7439
distal	hysteresis	hind	9	NA	Borovec	female	38.1621
proximal	hysteresis	hind	10	NA	Borovec	female	24.9181
middle	hysteresis	hind	10	NA	Borovec	female	33.0196
distal	hysteresis	hind	10	NA	Borovec	female	26.149
proximal	hysteresis	hind	11	NA	Borovec	female	9.87497
middle	hysteresis	hind	11	NA	Borovec	female	12.6007
distal	hysteresis	hind	11	NA	Borovec	female	19.5715
proximal	hysteresis	hind	12	NA	Borovec	female	13.4985
middle	hysteresis	hind	12	NA	Borovec	female	17.9712
distal	hysteresis	hind	12	NA	Borovec	female	25.5402
proximal	hysteresis	hind	13	NA	Borovec	female	21.4465
middle	hysteresis	hind	13	NA	Borovec	female	42.3734
distal	hysteresis	hind	13	NA	Borovec	female	30.1937
proximal	hysteresis	hind	14	NA	Borovec	female	35.7894
middle	hysteresis	hind	14	NA	Borovec	female	36.5495
distal	hysteresis	hind	14	NA	Borovec	female	53.85
proximal	hysteresis	hind	15	NA	Borovec	female	28.3915
middle	hysteresis	hind	15	NA	Borovec	female	39.2823
distal	hysteresis	hind	15	NA	Borovec	female	69.4228
proximal	hysteresis	hind	16	NA	Borovec	male	33.7318
middle	hysteresis	hind	16	NA	Borovec	male	32.4475
distal	hysteresis	hind	16	NA	Borovec	male	35.3444
proximal	hysteresis	hind	17	NA	Borovec	male	19.7419
middle	hysteresis	hind	17	NA	Borovec	male	15.9493
distal	hysteresis	hind	17	NA	Borovec	male	10.7506
proximal	hysteresis	hind	18	NA	Borovec	male	30.1863
middle	hysteresis	hind	18	NA	Borovec	male	58.2359
distal	hysteresis	hind	18	NA	Borovec	male	103.333
proximal	hysteresis	hind	19	NA	Borovec	male	38.5827
middle	hysteresis	hind	19	NA	Borovec	male	47.8911
distal	hysteresis	hind	19	NA	Borovec	male	45.6764
proximal	hysteresis	hind	20	NA	Borovec	male	18.4021
middle	hysteresis	hind	20	NA	Borovec	male	20.8942
distal	hysteresis	hind	20	NA	Borovec	male	30.88
proximal	hysteresis	hind	21	NA	Borovec	male	24.0221
middle	hysteresis	hind	21	NA	Borovec	male	24.8293
distal	hysteresis	hind	21	NA	Borovec	male	37.0387
proximal	hysteresis	hind	22	NA	Borovec	male	15.5236
middle	hysteresis	hind	22	NA	Borovec	male	23.1696
distal	hysteresis	hind	22	NA	Borovec	male	18.7741
proximal	hysteresis	hind	23	NA	Borovec	male	41.6769
middle	hysteresis	hind	23	NA	Borovec	male	57.4047
distal	hysteresis	hind	23	NA	Borovec	male	101.898
proximal	hysteresis	hind	24	NA	Borovec	male	49.3265
middle	hysteresis	hind	24	NA	Borovec	male	63.5781
distal	hysteresis	hind	24	NA	Borovec	male	62.1028
proximal	hysteresis	hind	25	NA	Borovec	male	24.0549
middle	hysteresis	hind	25	NA	Borovec	male	22.2375
distal	hysteresis	hind	25	NA	Borovec	male	17.7549
proximal	hysteresis	hind	26	NA	Borovec	male	38.0211
middle	hysteresis	hind	26	NA	Borovec	male	66.053
distal	hysteresis	hind	26	NA	Borovec	male	61.0541
proximal	hysteresis	hind	27	NA	Borovec	male	40.6187
middle	hysteresis	hind	27	NA	Borovec	male	33.3629
distal	hysteresis	hind	27	NA	Borovec	male	44.135
proximal	hysteresis	fore	28	NA	Borovec	male	30.233
middle	hysteresis	fore	28	NA	Borovec	male	39.0892
distal	hysteresis	fore	28	NA	Borovec	male	31.624
proximal	hysteresis	hind	29	NA	Borovec	male	31.2715
middle	hysteresis	hind	29	NA	Borovec	male	48.0805
distal	hysteresis	hind	29	NA	Borovec	male	87.731
proximal	hysteresis	hind	30	NA	Borovec	male	36.2971
middle	hysteresis	hind	30	NA	Borovec	male	48.3399
distal	hysteresis	hind	30	NA	Borovec	male	98.6779
proximal	hysteresis	hind	31	NA	Borovec	male	16.981
middle	hysteresis	hind	31	NA	Borovec	male	20.2862
distal	hysteresis	hind	31	NA	Borovec	male	27.1557
proximal	hysteresis	hind	32	NA	Borovec	male	14.4905
middle	hysteresis	hind	32	NA	Borovec	male	18.6311
distal	hysteresis	hind	32	NA	Borovec	male	25.6799
proximal	hysteresis	hind	33	NA	Borovec	male	32.3484
middle	hysteresis	hind	33	NA	Borovec	male	31.0147
distal	hysteresis	hind	33	NA	Borovec	male	33.9657
proximal	hysteresis	hind	34	NA	Borovec	male	25.3965
middle	hysteresis	hind	34	NA	Borovec	male	28.9359
distal	hysteresis	hind	34	NA	Borovec	male	29.4528
proximal	hysteresis	hind	162	NA	Stramberk	female	34.9005
middle	hysteresis	hind	162	NA	Stramberk	female	46.1182
distal	hysteresis	hind	162	NA	Stramberk	female	55.7465
proximal	hysteresis	hind	163	NA	Stramberk	female	41.5506
middle	hysteresis	hind	163	NA	Stramberk	female	38.048
distal	hysteresis	hind	163	NA	Stramberk	female	51.6335
proximal	hysteresis	hind	164	NA	Stramberk	female	5.36773
middle	hysteresis	hind	164	NA	Stramberk	female	10.7651
distal	hysteresis	hind	164	NA	Stramberk	female	8.70016
proximal	hysteresis	hind	165	NA	Stramberk	female	36.3563
middle	hysteresis	hind	165	NA	Stramberk	female	44.5202
distal	hysteresis	hind	165	NA	Stramberk	female	61.2043
proximal	hysteresis	hind	166	NA	Stramberk	female	32.1326
middle	hysteresis	hind	166	NA	Stramberk	female	49.6304
distal	hysteresis	hind	166	NA	Stramberk	female	65.1582
proximal	hysteresis	hind	167	NA	Stramberk	female	14.3171
middle	hysteresis	hind	167	NA	Stramberk	female	24.8511
distal	hysteresis	hind	167	NA	Stramberk	female	16.2299
proximal	hysteresis	hind	168	NA	Stramberk	female	46.6764
middle	hysteresis	hind	168	NA	Stramberk	female	37.7988
distal	hysteresis	hind	168	NA	Stramberk	female	57.7626
proximal	hysteresis	hind	169	NA	Stramberk	female	41.3452
middle	hysteresis	hind	169	NA	Stramberk	female	41.2832
distal	hysteresis	hind	169	NA	Stramberk	female	52.8757
proximal	hysteresis	hind	170	NA	Stramberk	female	16.3469
middle	hysteresis	hind	170	NA	Stramberk	female	24.644
distal	hysteresis	hind	170	NA	Stramberk	female	21.4035
proximal	hysteresis	hind	171	NA	Stramberk	female	25.1886
middle	hysteresis	hind	171	NA	Stramberk	female	24.3924
distal	hysteresis	hind	171	NA	Stramberk	female	13.4819
proximal	hysteresis	hind	172	NA	Stramberk	female	23.1361
middle	hysteresis	hind	172	NA	Stramberk	female	41.6247
distal	hysteresis	hind	172	NA	Stramberk	female	42.8023
proximal	hysteresis	hind	173	NA	Stramberk	female	13.2497
middle	hysteresis	hind	173	NA	Stramberk	female	19.366
distal	hysteresis	hind	173	NA	Stramberk	female	31.5437
proximal	hysteresis	hind	174	NA	Stramberk	female	25.9358
middle	hysteresis	hind	174	NA	Stramberk	female	28.4176
distal	hysteresis	hind	174	NA	Stramberk	female	38.0113
proximal	hysteresis	hind	175	NA	Stramberk	female	29.4457
middle	hysteresis	hind	175	NA	Stramberk	female	32.7729
distal	hysteresis	hind	175	NA	Stramberk	female	22.7364
proximal	hysteresis	hind	176	NA	Stramberk	female	11.1767
middle	hysteresis	hind	176	NA	Stramberk	female	23.6725
distal	hysteresis	hind	176	NA	Stramberk	female	9.66865
proximal	hysteresis	hind	177	NA	Stramberk	male	26.0947
middle	hysteresis	hind	177	NA	Stramberk	male	17.0955
distal	hysteresis	hind	177	NA	Stramberk	male	15.7504
proximal	hysteresis	hind	178	NA	Stramberk	male	20.2473
middle	hysteresis	hind	178	NA	Stramberk	male	23.9843
distal	hysteresis	hind	178	NA	Stramberk	male	25.2257
proximal	hysteresis	hind	179	NA	Stramberk	male	58.0345
middle	hysteresis	hind	179	NA	Stramberk	male	37.7365
distal	hysteresis	hind	179	NA	Stramberk	male	58.5115
proximal	hysteresis	hind	180	NA	Stramberk	male	10.8938
middle	hysteresis	hind	180	NA	Stramberk	male	11.6317
distal	hysteresis	hind	180	NA	Stramberk	male	7.29531
proximal	hysteresis	hind	181	NA	Stramberk	male	45.9629
middle	hysteresis	hind	181	NA	Stramberk	male	55.3453
distal	hysteresis	hind	181	NA	Stramberk	male	63.1363
proximal	hysteresis	hind	182	NA	Stramberk	male	18.171
middle	hysteresis	hind	182	NA	Stramberk	male	16.2242
distal	hysteresis	hind	182	NA	Stramberk	male	5.01061
proximal	hysteresis	hind	183	NA	Stramberk	male	23.1369
middle	hysteresis	hind	183	NA	Stramberk	male	32.3695
distal	hysteresis	hind	183	NA	Stramberk	male	18.3121
proximal	hysteresis	hind	184	NA	Stramberk	male	23.9432
middle	hysteresis	hind	184	NA	Stramberk	male	52.6791
distal	hysteresis	hind	184	NA	Stramberk	male	64.512
proximal	hysteresis	hind	185	NA	Stramberk	male	23.9345
middle	hysteresis	hind	185	NA	Stramberk	male	22.3722
distal	hysteresis	hind	185	NA	Stramberk	male	13.0764
proximal	hysteresis	hind	186	NA	Stramberk	male	41.5702
middle	hysteresis	hind	186	NA	Stramberk	male	59.2391
distal	hysteresis	hind	186	NA	Stramberk	male	62.3548
proximal	hysteresis	hind	187	NA	Stramberk	male	22.5493
middle	hysteresis	hind	187	NA	Stramberk	male	19.335
distal	hysteresis	hind	187	NA	Stramberk	male	18.8939
proximal	hysteresis	hind	188	NA	Stramberk	male	41.8031
middle	hysteresis	hind	188	NA	Stramberk	male	68.09
distal	hysteresis	hind	188	NA	Stramberk	male	43.4331
proximal	hysteresis	hind	189	NA	Stramberk	male	12.0108
middle	hysteresis	hind	189	NA	Stramberk	male	13.4834
distal	hysteresis	hind	189	NA	Stramberk	male	10.6966
proximal	hysteresis	hind	190	NA	Stramberk	male	30.8372
middle	hysteresis	hind	190	NA	Stramberk	male	38.2132
distal	hysteresis	hind	190	NA	Stramberk	male	36.2174
proximal	hysteresis	hind	191	NA	Stramberk	male	10.561
middle	hysteresis	hind	191	NA	Stramberk	male	15.3489
distal	hysteresis	hind	191	NA	Stramberk	male	22.8645
proximal	hysteresis	hind	192	NA	Stramberk	male	14.3393
middle	hysteresis	hind	192	NA	Stramberk	male	19.4697
distal	hysteresis	hind	192	NA	Stramberk	male	12.3436
proximal	hysteresis	hind	193	NA	Stramberk	male	15.2844
middle	hysteresis	hind	193	NA	Stramberk	male	19.6812
distal	hysteresis	hind	193	NA	Stramberk	male	10.8002
